# Supplementary material for: Parainfluenza Virus 5 Infection in Neurological Disease and Encephalitis of Cattle
Source: Int J Mol Sci. 2020 Jan 13;21(2):498. doi: 10.3390/ijms21020498 (PMC7013525; doi:10.3390/ijms21020498)
Supplement: Supplementary file 1 [file ijms-21-00498-s001.zip]

Archive with 5 entries (5 files):
- FigureS1_ISH_IF_PIV5_NegCo.pdf
- FigureS2_standardcurves.pdf
- TableS1_(RT)-PCR_protocols.xlsx
- TableS2_(RT)-qPCR_protocols.xlsx
- TableS3_primerliste_PIV5_sequencing.xlsx
