# Supplementary material for: Parainfluenza Virus 5 Infection in Neurological Disease and Encephalitis of Cattle
Source: Int J Mol Sci. 2020 Jan 13;21(2):498. doi: 10.3390/ijms21020498 (PMC7013525; doi:10.3390/ijms21020498)
Supplement: Supplementary file 1 [file ijms-21-00498-s001.zip › TableS1_(RT)-PCR_protocols.xlsx]

## Sheet: (RT)-PCR
Table S1: Protocols (RT)-PCR
All PCR protocols used are listed. For RNA viruses a RT step was performed before the PCR.
Virus	Oligonucleotide	Sequence (5' to 3')	Orientation/probe	Master Mix	Cycles	Reference of primer
PIV5	PIV5_1L	TGGCCCACACTTGCTTTAG	forward	1x GoTaq® Green Master Mix1 200nM Primer forward 200 nM Primer reverse 2μl cDNA RNase free water to 25μl	94°C, 2 min 35x (94°C, 30 sec; 51°C, 30 sec; 72°C, 30 sec) 72°C, 7 min.	Wüthrich et al., Virology (2016)
	PIV5_2R	TGCGTTCGGCTTGAGTTAG	reverse
	PIV5_3L	TAGTTGGTGGCCTATGAC	forward
	PIV5_4R	CTGAGTTGCTGTGTTGAG	reverse
	PIV5_5L	CGCCAGCAACAATTACTACC	forward
	PIV5_6R	ACAACCCTAATGGGCGTAAG	reverse
BoPyV2	BPyV3	GCAGTGGTTCACCACCTACTGCAA	forward	1x GoTaq® Green Master Mix1 400nM Primer forward 400nM Primer reverse 2μl DNA RNase free water to 25μl	94°C, 2 min 35x (94°C, 30 sec; 63°C, 30 sec; 72°C, 30 sec) 72°C, 7 min	Zhang W et al., Virology (2014)
	BPyV4	TGGGGGTAAATGCTCCAGACATTCC	reverse
1GoTaq® Green Master Mix (Promega Corporation, Madison, USA)
