# Supplementary material for: Parainfluenza Virus 5 Infection in Neurological Disease and Encephalitis of Cattle
Source: Int J Mol Sci. 2020 Jan 13;21(2):498. doi: 10.3390/ijms21020498 (PMC7013525; doi:10.3390/ijms21020498)
Supplement: Supplementary file 1 [file ijms-21-00498-s001.zip › TableS2_(RT)-qPCR_protocols.xlsx]

## Sheet: (RT)-qPCR
Table S2: Protocols (RT)-qPCR
All qPCR protocols used are listed.
Virus	Oligonucleotide	Sequence (5' to 3')	Orientation/probe	Master Mix	Cycles	Reference of primer-probe set
PIV5	PIV5_qPCR_986F	ACTAGATGGCCCACACTTGC	forward	1x AgPath-ID One Step Master Mix1 400nM Primer (forward) 400nM Primer (reverse) 120nM Probe 1μl AgPath-ID One Step Enzyme Mix1 1μl RNA RNAse free water to 25μl	45°C, 10 min 95°C, 10 min 40x (95°C, 15 sec; 58°C, 20 sec; 60°C, 30 sec)	this study
	PIV5_qPCR_1283R	TGTCAACTGCACCCTGTTGT	reverse
	PIV5_qPCR_sonde	FAM-GGTGAGCAGGCCCGATATTT-BHQ1	probe
BoAstV CH13	CH13_488Fq	AGGCATGACTATGAGCGCGT	forward	1x AgPath-ID One Step Master Mix1 400nM Primer (forward) 400nM Primer (reverse) 120nM Probe 1μl AgPath-ID One Step Enzyme Mix1 1μl RNA RNAse free water to 25μl	45°C, 10 min 95°C, 10 min 40x (95°C, 15 sec; 62°C, 20 sec; 60°C, 30 sec)	Lüthi et al., Sci Rep (2018)
	CH13_695Rq	AATCCGGTTGTGCCACCTCA	reverse
	CH13_609Pq	Fam-GGCAACGCACAGGCACTTG-BHQ1	probe
BoHV6	HgB762F	ACCCCGTAAAAGTGATTTACCC	forward	1x Path-ID qPCR Master Mix2 300nM Primer (forward) 300nM Primer (reverse) 252nM Probe 3.75μl DNA RNase free water to 25μl	95 °C, 15 min 50x (95 °C, 15 sec; 60 °C, 1 min)	Kubiś et al., J. Virol. Meth. (2013)
	HgB892R	GTAGTAGTCATGCATAGCTAGC	reverse
	HgB791P	FAM-CAAAAGATCAGAGAGCAGCAAGAG-BHQ1	probe
bovine 12s rDNA	bo_12s rDNA_916-935_F	GTACTACTAGCAACAGCTTA	forward	1x Path-ID qPCR Master Mix2 600nM Primer (forward) 600nM Primer (reverse) 320nM Probe 2μl DNA RNase free water to 25μl	95°C, 15 min 50x (95 °C, 15 sec; 60 °C, 1 min)	primers: Bottero et al., Int Dairy J (2003) probe: this study
	bo_12s rDNA_1150-1171_R	GCTTGATTCTCTTGGTGTAGAG	reverse
	bo_12s rDNA_943_P	VIC-ACTCAAAGGACTTGGCGGTGCTTTATATCC-BHQ1	probe
bovine beta Actin	bo_betaAct_1005-1029_F	CAGCACAATGAAGATCAAGATCATC	forward	1x AgPath-ID One Step Master Mix1 400nM Primer (forward) 400nM Primer (reverse) 120nM Probe 1μl AgPath-ID One Step Enzyme Mix1 1μl RNA RNAse free water to 25μl	45°C, 10 min 95°C, 10 min 40x (95°C, 15 sec; 60°C, 1 min)	Toussaint et al., J Virol Methods (2007)
	bo_betaAct_1135-1114_R	CGGACTCATCGTACTCCTGCTT	reverse
	bo_betaAct_1081-1105_P	VIC-TCGCTGTCCACCTTCCAGCAGATGT-BHQ1	probe
1AgPath-ID One-Step RT-PCR System (Thermo Fisher Scientific Inc., Waltham, USA); 2Path-ID qPCR Master Mix (Thermo Fisher Scientific Inc., Waltham, USA)
