# Supplementary material for: Parainfluenza Virus 5 Infection in Neurological Disease and Encephalitis of Cattle
Source: Int J Mol Sci. 2020 Jan 13;21(2):498. doi: 10.3390/ijms21020498 (PMC7013525; doi:10.3390/ijms21020498)
Supplement: Supplementary file 1 [file ijms-21-00498-s001.zip › TableS3_primerliste_PIV5_sequencing.xlsx]

## Sheet: PIV5 sequencing
Table S3: PIV5 sequencing primer
All primers used for sequencing the PIV5 CH19-MMH strain are listed, as well as genome specific primers used for RACE.
Purpose	Oligonucleotide	Sequence (5' to 3')	Orientation
Genome Sequencing	PIV_5_430F	GTCACCAGAAGCTGATATCG	forward
	PIV_5_865F	GCTTGCCCGAGCACAAAGCC	forward
	PIV_5_1385F	GGAGGAGTCAACCCATTC	forward
	PIV_5_1907F	GGCCTGAATACTGTGGAG	forward
	PIV_5_2421F	ATCCATCCTGTTCTCCAATC	forward
	PIV_5_2926F	AACCGAAGATGAGGGAAGAG	forward
	PIV_5_3392F	GACTGCTGCAATGGTTACCC	forward
	PIV_5_3907F	GGATGAGAAAGTGTGCTAAC	forward
	PIV_5_4339F	CGTAAGCACTGATTGTAGAC	forward
	PIV_5_4898F	CGCAGTAGCACTAGTAAAGG	forward
	PIV_5_5430F	GTTATAGCCCAATTACCAAC	forward
	PIV_5_5930F	AGCACAAAGTGACACATACC	forward
	PIV_5_6361F	CAATCATCTGCTTCCTATTC	forward
	PIV_5_6851F	CTTGAATCAACACTCCTTAC	forward
	PIV_5_7343F	ACCGCTCCTCCAGAACAACG	forward
	PIV_5_7922F	AACTGCTCTGCAACAAGTAG	forward
	PIV_5_8428F	GGAGATATTACTCCCTGAAG	forward
	PIV_5_8910F	CAGCATGGCATGACTCAGAC	forward
	PIV_5_9375F	AGATTCTTGATGCACTAAGG	forward
	PIV_5_9892F	CCTAATCAAACAGCGCCATC	forward
	PIV_5_10426F	GAGGTACCAGACAATTATCC	forward
	PIV_5_10866F	TGAAGGAACAAGAGACTATC	forward
	PIV_5_11368F	ACCGGGAAACGGCTCATGGG	forward
	PIV_5_11891F	GGATTAGAGACGCCAGATCC	forward
	PIV_5_12371F	GATGAGCAATACCTGACAAT	forward
	PIV_5_12885F	GTGGGTGGGAACTATTATTG	forward
	PIV_5_13420F	CCCACGGCTTGCAGCATTCG	forward
	PIV_5_13841F	GGUAGUGGUGCAAGUAUGAC	forward
	PIV_5_14426F	GGAACGGCGAUGACUUUAAC	forward
	PIV_5_14928F	AUUCUGAUCGGUUCCUGAAG	forward
	PIV_5_15182R	TTTAGATTTCCTCGCCATCG	reverse
	PIV_5_14854R	GATCAACCAATTCCTGATAG	reverse
	PIV_5_14318R	TCTCAAAGTAGCACCATAAG	reverse
	PIV_5_13811R	GTAGCTTTAATCGCTCAAGG	reverse
	PIV_5_13346R	ATTCTGTCAAAGCGAAACAC	reverse
	PIV_5_12817R	TGCAACAATGGCATCATTAG	reverse
	PIV_5_12315R	AGGGTAGTTGTGCCATCATC	reverse
	PIV_5_11806R	CATCGCCTTCAAATAAGTCG	reverse
	PIV_5_11301R	TCTGCAACTGCGGAAACCAC	reverse
	PIV_5_10881R	GTCTCTTGTTCCTTCAAATG	reverse
	PIV_5_10354R	TCGCTGATTGACTTGCTTGG	reverse
	PIV_5_9822R	AGTTCCTCACCTGCGTCTG	reverse
	PIV_5_9332R	TGGGATCTGACATTTGTAAC	reverse
	PIV_5_8825R	CATAGCTGAGATTCTGAATG	reverse
	PIV_5_8314R	GATTGGCTGGGTCAGACTTG	reverse
	PIV_5_7833R	TTATACAGCATGGTCATAGG	reverse
	PIV_5_7360R	TTGTTCTGGAGGAGCGGTAG	reverse
	PIV_5_6847R	GTCCAATTGTAGAGGTAGAG	reverse
	PIV_5_6327R	CCGGATCTTCTGGATCAGG	reverse
	PIV_5_5802R	ATTGAGTGATGGTGAATCTG	reverse
	PIV_5_5306R	AATCTGGCCTGTCAATAATC	reverse
	PIV_5_4834R	CGGCGTCTCCTCCGAGTTGG	reverse
	PIV_5_4309R	TAGTCTGAGGTGGTGTAATC	reverse
	PIV_5_3819R	CTTCCTTGTCAGGGATATGG	reverse
	PIV_5_3342R	CCCGATTCTGTTCGTAGATG	reverse
	PIV_5_2823R	TTGGTCGAGCCAACTCATC	reverse
	PIV_5_2316R	CTGGTTGCGATAGGATTCTC	reverse
	PIV_5_1833R	TGTTATTGGCATCGGCAATC	reverse
	PIV_5_1326R	GTGCGTTCGGCTTGAGTTAG	reverse
	PIV_5_861R	AGTTCAAAGGTGAGGAAATG	reverse
	PIV_5_303R	AGCCGAGATCTTAGCTCTGG	reverse
	PIV_5_15246R	ACCAAGGGGAAAACCAAGATT	reverse
	PIV_5_9176F	TGCACAGTTAGCACTTACCTGA	forward
	PIV_5_9483R	GCAGTAAGATCTGGGGTCAG	reverse
	PIV_5_1F	ACCAAGGGGAAAATGAAGTGGTA	forward
	PIV_5_6724F	CCAAGCAGGCTCAACTGGAT	forward
	PIV_5_7020R	AGAAGTGGGCCAAGTGTCAG	reverse
5' RACE	PIV_5_430F	GTCACCAGAAGCTGATATCG	forward
	PIV_5_865F	GCTTGCCCGAGCACAAAGCC	forward
3' RACE	PIV_5_861R	AGTTCAAAGGTGAGGAAATG	reverse
	PIV_5_303R	AGCCGAGATCTTAGCTCTGG	reverse
